# Supplementary material for: Equity-Informative Economic Evaluations of Vaccines: A Systematic Literature Review
Source: Vaccines (Basel). 2023 Mar 9;11(3):622. doi: 10.3390/vaccines11030622 (PMC10057152; doi:10.3390/vaccines11030622)
Supplement: Supplementary file 1 [file vaccines-11-00622-s001.zip]

Archive with 1 entries (1 files):
- vaccines-2244550-supplementary.pdf
